# Supplementary material for: Whole-genome sequencing surveillance and machine learning for healthcare outbreak detection and investigation: A systematic review and summary
Source: Antimicrob Steward Healthc Epidemiol. 2022 Jun 13;2(1):e91. doi: 10.1017/ash.2021.241 (PMC9726481; doi:10.1017/ash.2021.241)
Supplement: Supplementary file 1 [file S2732494X21002412sup001.xlsx]

## Sheet: List
Year	First Author	ML/DM/Model	Real-Time	Duration (Months)	Sequence Method	SNP Cutoff	Methods Used for Epi Connections	Organism(s)	Type	# Unique Isolates	# Related	% Related	# Clusters	Avg. # / Cluster	# No Epi Link	% No Epi Link	Transmission Route
2020	Sundermann	Yes	No	24	WGS	15	Machine learning, procedures, geo-temporal, providers	P. aeruginosa	Sequence type 27	882	31	3.51474	10	3.1	1	3.22581	Gastroscopes
2020	Sundermann	No	No	12	WGS	15	Geo-temporal, procedures	E. faecium	Vancomycin-resistant, sequence type 1471	439	10	2.2779	Not Provided	NA	1	10	Interventional radiology
2021	Meredith	No	Yes	1	WGS	0	Geo-temporal	SARS-CoV-2	.	299	159	53.1773	35	4.54286	35	22.0126	Ward-based transmission
2021	Rose	No	No	6	WGS	40	Geo-temporal, procedures	S. aureus	Methicillin-resistant	56	15	26.7857	7	2.14286	7	46.6667	Ward-based transmission
2020	Tsujiwaki	No	No	12	WGS	10	Geo-temporal	S. aureus	Methicillin-resistant	57	19	33.3333	5	3.8	0	0	Ward-based transmission
2021	Miles-Jay	No	No	48	WGS	14	Geo-temporal	E. coli	Sequence Type 131 H30	126	17	13.4921	8	2.125	9	52.9412	Hospital-based transmission Potential procedure
2020	Gona	No	No	12	WGS	20	Geo-temporal	K. pneumoniae	.	80	39	48.75	10	3.9	14	35.8974	Ward-based transmission
2020	Hammerum	No	No	54	MLST	NA	Geo-temporal	K. pneumoniae	.	103	36	34.9515	13	2.76923	11	30.5556	Ward-based transmission
2020	Cremers	No	No	24	WGS	3	Geo-temporal	S. aureus	Methicillin-sensitive	84	40	47.619	14	2.85714	0	0	Ward-based transmission
2019	Mathur	No	No	22	WGS	10	Geo-temporal	K. pneumoniae	Colistin-resistant	21	8	38.0952	4	2	0	0	Ward-based transmission
2020	Marmor	No	No	60	WGS	49	Geo-temporal	E. cloacae	.	63	7	11.1111	1	7	0	0	Ward-based transmission
								C. freundii	.		10	15.873	1	10	0	0	Ward-based transmission
2019	Hall	No	No	3	WGS	39	Geo-temporal	S. aureus	Methicillin-resistant	55	27	49.0909	12	2.25	8	29.6296	Ward-based transmission
2019	Sullivan	No	No	16	WGS	7	Geo-temporal, equipment	S. aureus	Methicillin-resistant	141	28	19.8582	4	7	2	7.14286	Ward-based transmission and ventilators
2019	Eigenbrod	No	No	38	WGS	14	Geo-temporal	A. baumannii	.	39	15	38.4615	4	3.75	5	33.3333	Ward-based transmission
2019	Stenmark	No	No	360	WGS	2	Geo-temporal	S. capitis	Bloodstream infections	46	12	26.087	6	2	12	100	Unknown
2019	Sherry	No	No	60	WGS	23	Geo-temporal	Enterobacteriaceae	Carbapenemase-producing	291	53	18.2131	12	4.41667	8	15.0943	Ward-based transmission
2019	Wang	No	No	7	WGS	2	Geo-temporal	C. striatum	.	91	18	19.7802	6	3	3	16.6667	Ward-based transmission
2017	Coll	No	No	12	WGS	50	Geo-temporal	S. aureus	Methicillin-resistant	1465	785	53.5836	173	4.53757	187	23.8217	Hospital-based or community-based transmission
2019	Jakharia	No	No	12	WGS	10	Geo-temporal	C. difficile	.	45	4	8.88889	2	2	4	100	NA
2019	García-Fernández	No	No	36	WGS	2	Geo-temporal	C. difficile	.	367	41	11.1717	6	6.83333	34	82.9268	Ward-based transmission
2019	Ward	No	No	12	WGS	12	Geo-temporal, procedures, providers	S. aureus	.	953	85	8.9192	28	3.03571	65	76.4706	Ward-based
						10		E. faecium	.	86	13	15.1163	5	2.6	9	69.2308	Ward-based, providers
						30		P. aeruginosa	.	118	2	1.69492	1	2	2	100	NA
						15		K. pneumoniae	.	100	0	0	0	0	0	0	NA
2019	Roy	No	No	3	WGS	3	Geo-temporal	Influenza	A H1N1	36	5	13.8889	2	2.5	2	40	Ward-based transmission
2019	Eyre	No	No	6	WGS	2	Geo-temporal	C. difficile	.	299	43	14.3813	6	7.16667	20	46.5116	Ward-based transmission
2018	Wendel	No	No	12	MLST	NA	Geo-temporal	A. baumannii	.	36	20	55.5556	2	10	2	10	Ward-based transmission
2018	Houldcroft	No	No	66	WGS	Not Provided	Geo-temporal	Adenovirus	.	43	6	13.9535	2	3	0	0	Ward-based transmission
2018	Donskey	No	No	6	WGS	2	Geo-temporal	C. difficile	.	66	12	18.1818	4	3	4	33.3333	Ward-based transmission
2018	Leong	No	No	36	WGS	10	Geo-temporal	E. faecium	Vancomycin-resistant	80	10	12.5	2	5	3	30	Ward-based transmission
2018	Kwong	Yes	Yes	48	WGS	30	Geo-temporal, procedures	K. pneumoniae	Carbapenemase-producing	86	53	61.6279	4	13.25	10	18.8679	Ward-based transmission
2018	Auguet	No	No	4	WGS	10	Geo-temporal	S. aureus	Methicillin-resistant	610	261	42.7869	90	2.9	13	4.98084	Ward-based transmission
2017	Gorrie	No	No	12	WGS	25	Geo-temporal	K. pneumoniae	.	106	17	16.0377	5	3.4	0	0	Ward-based transmission
2016	Elbadawi	No	No	4	PFGE / WGS	2	Geo-temporal	K. pneumoniae	Carbapenemase-producing	46	4	8.69565	1	4	0	0	Ward-based transmission
2019	Harada	No	No	4	WGS	Not Provided	Geo-temporal	K. pneumoniae	Bloodstream infections	140	2	1.42857	1	2	2	100	Unknown
2019	Kossow	No	No	6	MLST	Not Provided	Geo-temporal	S. aureus	Methicillin-resistant	Not Provided	8	NA	1	8	0	0	Ward-based transmission
2019	van Beek	No	No	57	cgMLST	Not Provided	Geo-temporal	K. pneumoniae	Carbapenemase-producing, sequence type 512	Not Provided	20	NA	2	10	4	20	Ward-based transmission
2013	Eyre	No	No	42	WGS	2	Geo-temporal	C. difficile	.	957	333	34.7962	Not Provided	NA	152	45.6456	Ward-based transmission
2018	Martin	No	No	20	WGS	2	Geo-temporal	C. difficile	.	640	227	35.4688	Not Provided	NA	69	30.3965	Ward-based transmission
2015	Roach	No	No	12	WGS	40	Geo-temporal	S. epidermidis	.	178	56	31.4607	10	5.6	Not Provided	NA	Ward-based transmission
								P. aeruginosa	.	44	7	15.9091	3	2.33333	Not Provided	NA
								E. faecium	.	36	13	36.1111	3	4.33333	Not Provided	NA
								S. aureus	.	118	4	3.38983	2	2	Not Provided	NA
								E. faecalis	.	72	6	8.33333	3	2	Not Provided	NA
								S. maltophilia	.	58	2	3.44828	1	2	Not Provided	NA
2014	Long	No	No	6	WGS	40	Geo-temporal	S. aureus	.	305	0	0	0	0	Not Provided	NA	NA
2017	Raven	No	No	73	WGS	23	Geo-temporal	E. faecium	Bloodstream infections	293	93	31.7406	6	15.5	Not Provided	NA	Ward-based transmission
2020	Berbel Caban	No	No	24	WGS	15	Geo-temporal, procedures, providers	S. aureus	Methicillin-resistant	224	33	14.7321	8	4.125	Not Provided	NA	Unit-based transmission Vascular access device
2017	Eyre	No	No	12	WGS	2	Geo-temporal	C. difficile	.	652	128	19.6319	Not Provided	NA	Not Provided	NA	Hospital-level transmission
2020	Neumann	No	No	12	WGS	Not Provided	Geo-temporal	E. faecium	Vancomycin-resistant	111	Not Provided	NA	Not Provided	NA	Not Provided	NA	Ward-based transmission
